# Supplementary material for: Digital Health Secondary Prevention Using Co-Design Procedures: Focus Group Study With Health Care Providers and Patients With Myocardial Infarction
Source: JMIR Cardio. 2023 Oct 30;7:e49892. doi: 10.2196/49892 (PMC10644192; doi:10.2196/49892)
Supplement: Multimedia Appendix 2 [file cardio_v7i1e49892_app2.xlsx]

## Sheet: Sheet1
This is a Multimedia Appendix to a full manuscript published in the J Med Internet Res. For full copyright and citation information see “Digital Health Secondary Prevention Using Co-Design Procedures: Focus Group Study With Health Care Providers and Patients With Myocardial Infarction”.
Appendix: Advice provided in each round
	Round 1
No of topics	Theme	Subtheme	Discussion topics
	Patients
47	Technology functions	Artificial intelligence	General information from chatbot may be trusted, specific personal information may be checked with doctor. Using trusted websites to deliver information will help establish trust.
		Notifications	Reminders for medication. Text messages with daily heart facts and encouragement. Do not notify too many times, customisation can help.
		Personalisation	Personalise: notification topics based on performance and time since MI, font size, exercise routine intensity, personal pdf report, locate healthy food shops.
		Rewards	Get points which can be used for brand discounts, add stars and badges, notifications and social competitions can increase intrinsic satisfaction, incorporate a fundraiser for achieving goals.
30	Social	Family, friends and community	Provide information on how to do CPR to family and friends. Facilitate local clubs. Use social media for peer support. Success stories and support groups are helpful. Support groups are uncommon.
		Health professional care	Missed out on health professional care when cardiac rehab was not an option. Would use technology with no doctor interface but may confirm questions with a doctor. Add reminders about what to ask doctor. Share app output with doctor.
30	User needs	App use preferred	Apps are easy to download and convenient to use. Reminders on app to ensure good for long-term health behaviour. Should be very basic and simple. Can use podcasts, links to information, visual graphics.
		Barriers	How to use technology: setup and navigation of an app. Having relevant information for each user. Motivation especially when app is not user friendly. Complexity of app.
		Education	Education on what surgeries and medication do, risk factors, up-to-date research, exercise, how to do CPR, diet guidelines for macros and micros, recipes, next steps user should be doing, comparison with a healthy heart.
		Tracking	Track: sleep, pain symptoms, medication, diet, exercise, smoking, pulse, oxygen levels in blood, steps, calories, blood pressure, cardiac blues and mood, weight. Can compare tracking with diet plan set by app or doctor.
26	User characteristics	Age of users	Some seniors can use technology well, such as tablets with a bigger screen. Should still be usable without internet access.
		State of mind	Aid habit formation. Having an MI is often enough motivation to change behaviour if there is adequate lifestyle support. Extreme anxiety and depression after MI, especially those who live alone. Receive different information which is confusing. Not enough support from health professionals. Some distrust of technology but open to trying it.
		Statistics and risk of future MI	Being told stats for future MI will encourage behaviour change. Motivation stems from not wanting to experience another MI. Be clear on risk factors. Be clear that behaviour change needs to take place even with medication and surgical treatment.
	Clinicians
36	Technology functions	Artificial intelligence	Uncertain about what artificial intelligence is.
		Platform for education	Understand the steps in their journey and what they need to do. Cater to education levels, keep content easy to understand. Educate on exercise, food, medication, smoking, lifestyle and self-management.
		Family, friends and community	Communicate progress of patient to friends and family. Option for support from family such as using a champion feature. Use a discussion forum or groups.
		Personalisation	Personalise based on time since hospitalisation, preference for technology modalities, specific goals of the patient and communication with technology (e.g. emails, notifications). Should include option to turn features on and off.
		Rewards	Rewards program, such as a points system or hamper of fruits or personal training sessions.
		Tracking	Track medication with a digital webster pack. Facilitate daily diary for patient to track their symptoms. Track lifestyle, such as exercise.
11	HP involvement and research	Communication with HP	Post-discharge communication with HP important. Clinically sound output so that HP can interpret it. Facilitate weekly checkup with HP. Remote monitoring can be helpful for patients in remote areas.
		Theory-based approach	Theoretical approaches and co-design with patient is necessary. Diffusion of innovation theory - using different theoretical approaches for different patient adoption behaviours.
9	Technology format	Feedback mechanism	Feedback loop to user can improve engagement
		Make it fun	Use visuals and games that user engagement can effect, e.g. a thriving tree if the user remains engaged vs a dying tree if the user is not engaged
		Simplicity	Use hierarchical structure to group items. Make it simple and convenient to use. Keep information simple.
9	User characteristics	Affordability	Device or subscription should be affordable
		Senior population	Need to know how to download an app.
		State of mind	Focus on new mental health symptoms from myocardial infarction, such as health stress. Self-care needs to be emphasised. Account for lack of confidence to ask questions and uncertainty about condition.
		Comorbidities	Catergorise patient based on cormorbidities to determine risk for physical and mental health.
	Round 2
	Theme	Subtheme	Discussion topics
	Patients
76	Social	Champion	Should be called "buddy". Needs to be someone who has experienced an MI, but can have the option to nominate friend/family. Should be able to message over app. They can serve as a reminder to complete goals. Should be an option to set multiple buddies. User can decide whether to only communicate over app or to meet up in person. Champion shouldn't have access to all data, shared data should be ch…
		Discussion forum	High interest in discussion forum because its available all the time. Can filter discussions on the forum based on different conditions. Get notifications about forum on interested topics. Would be good if health professionals could be involved. Should be monitored for abusive or aggressive messages or incorrect information. Seed it in the beginning with suggested topics to get users interested. …
		Success stories	Don't make these too long, can have a link where they can read/view a longer version. Good to have success stories all in one place. Allow viewers to message the person posting the success story with questions. Perhaps rename to "positive case" or "success journey". Have posters who have experienced various conditions to relate to most users.
		Support group	Support groups would be helpful, but there are not many of them. If the person is knowledgable they may not learn much from groups. Can discuss: knowing when health is declining, mental health which is often ignored and other factors that can contribute to MI. Should have dedicated topics each group that are displayed in advance. Should be able to share tips and hacks with each other, including h…
57	App development	Additions to app	Make personalisation clear to user. Link to existing social groups, such as facebook. Track blood pressure, oxygen, pain, other drugs and can add other symptoms such as flu symptoms. Sync to myhealthrecord, so all medications and procedures don't need to be manually entered. Allow notes/journal. Information distinguishing real chest pain from other causes, such as heartburn. Page continaining all…
		App development	Consider whether the app should be self-contained or connected to a server. Best to host videos on youtube so it doesn't take up storage on phone. Ensure a legal team can reasonably protect developers from liability. Format app with a menu bar on the top left hand side with a dropdown menu organising different components of the app. Get an expert in user experience to develop interface. Be aware …
		App features	Education is needed on understanding food labels, on what their MI means, and after-discharge care is needed. Have a quiz to tailor information asking about 10-15 questions. Should be able to see all information but then filter based on their personal condition. Should be able to generate a progress report (pdf) for their own knowledge and to show health professional. Tracking objective biomarker…
		Collaborate with heart organisation	Collaborating with a corporate partner is a good idea.
51	Mental health	Additions to mental health	Link to depression and anxiety helplines and checklists. Add fun exercises that can help raise mood, as exercise and mood is linked. Add progressive muscle relaxation to improve sleep. Add diary for goals and mental health to see progress compared to the past. Emphasise outdoor activities and hobbies such as gardening. Add effect of medications on mental health.
		Lived experiences	Anxious after leaving hospital. Depressed after MI because their existence felt changed. Cardiac rehab is very helpful. Living alone and being isolated is particularly anxiety-inducing because of the fear of having another MI with no one to help.
		Mental health states	Address: mood, anxiety, depression, how other people cope with their condition, sleep, maintaining a positive mood, mortality, mood impacts from memory loss.
		Tools	High interest in mental health tools. Mental health modules: should have a module about family members coping with the condition, keep it simple, start with beginner modules and can become intermediate, anything too advanced should be referred to a professional, include an approximate duration for each module, can organise modules in a flowchart, organise based on the subject e.g. health stress, …
46	Artificial intelligence	Behaviour patterns	Would be good to know and can motivate improvement. Use graphs and figures to visualise change. Track diet, exercise, mental health, smoking and drinking.
		Chatbot	Users will try it. Have a box on the side of the screen saying "Speak to me" so users are aware it is there. Should answer questions, provide links and sources, help navigate the app. Is good for embarrassing questions you wouldn't ask a health professional. Can pop up on the screen asking a question to the user, prompting them to click it. Can pop up in response to what the user is doing, e.g. i…
	Clinicians
95	Social	Additions to social support	Include outdoor activities such as park runs, promote healthy restaurants and recipes to eat with friends.
		Champion	Should be labelled "buddy" instead of champion, more clear. Buddy should have good knowledge of condition, a positive attitude towards change. Can match people with similar needs. Provide strategies to user to achieve goals. Can interact over the application. Provide text, image and video encouragement. Define goals before setting a champion. Champion should undergo training to provide support. C…
		Discussion forum	Needs a disclaimer that there could be misinformation. Can flag an item to be reviewed and removed. Would be good to have a moderator. Can mimic Champix app which has a useful forum. Include links to other social media discussion forums. Include a section for success stories, but need to define what "success" means in this context - survival or achievement of goals.
		Support group	Can have an open forum to share experiences or a presentation from a health professional with a Q&A. A mixture of both methods would work well. Have a calendar for groups. Run about once a fortnight or month. Moderator is needed, preferably a health professional. Enable video, audio and text communication. Record sessions for later viewing. Can make a poll about what topic to discuss. Include an …
66	App development	Additions or changes	Add: a daily plan on one summary page, symptom management, blood pressure tracking, monthly report, roadmap for what to expect at 1 month, 3 months etc. Change: make heading font bigger and captivating, more focus on videos.
		Legalities	Consider privacy regulations and consent for each person when recording support groups. Need legal team to advise on: misinformation being posted by users on discussion forum and information presented by chatbot which should be ideally answered by a health professional.
		Other organisations	Can collaborate with cardiac rehab, when patient finishes rehab they can be referred to the app. Other programs have similar uses, though this conceptual design offers different and novel features. Can have the content presented approved by reputable organisation. Don't reinvent the wheel - use resources from other organisations as a starting point.
		Use app features	Will be used by many because long term care is needed. AI can become predictable, may be more suited for a social element rather than to provide information. Senior populations adapted to zoom more than expected. Information: create a short quiz when making account to tailor information to user, host educational content from various types of health professionals, focus on primary risk factors, us…
49	Artificial intelligence	Behaviour patterns	Personalised behaviour patterns likely will be used. Can report on all aspects of health, e.g. chest pain, types of exercise. Be careful that these are not too intrusive.
		Chatbot	Artificial intelligence should not be labelled or obvious to users. Enable appointment booking. Can be used as a tool in a large toolbox. Answer specific questions tailored to user. Should provide general information too. Add an avatar. Can make AI the "champion/buddy" for social support. Can use as a smart agent like Siri. Many won't trust it fully, but may try it. Getting information from a tru…
46	Mental health	Mental health states	Feel shattered and broken, like they are on their own. Important to address mood and anxiety using validated questionnaires. Can address the effect of quitting smoking and changed sex life on mental health. Lack of confidence and sleep.
		Support family members	Family members have also experienced a horrific event affecting their mental health. Should support partners and children. Should have modules dedicated to family members. Involving family members provides better recovery for the patient. Could have another version of the app catered to family members.
		Tools	Mindfulness: Daily routines, having a soothing voice very important, not having a monotone voice, audio can change if its addressing mood vs anxiety vs other states, recorded sessions are better than live. Mental health modules: problem-focussed outcomes for each module, based on their experiences, past a cutoff should be directed to health professional, can have a beginners, intermediate and adv…
		Usefulness	Mental health is in the news more so users will acknowledge it more. Important to include this, can be overlooked. Patients can struggle with mental health more than physical health.
	Round 3
	Theme	Subtheme	Discussion topics
	Patients
112	Barriers and solutions	Complexity	Could be overwhelming, should start with a very simple layout and then as time passes implement a graded approach where new features are suggested, this can also be achievement based, e.g. "you've made week 1, here are some new features". Graded system can potentially be monetized to reach the advanced features. Can message other people in the app for help on how to use app. Need motivation to us…
		Privacy	Consent to display information on any leaderboard or online forum will be needed. If the user inputs suicidal thoughts, what will happen? Will this information be forwarded onto someone? Think about liability of suicide of someone using the app and disclosing suicidal thoughts. When sharing on facebook, have to keep information confidential. App needs to be able to be used in public without being…
		Encourage app use	Option to download summary report and send this to doctor or buddy over application - this will make the user want to achieve goals. Reminders at the same time daily can build habits. Ability to book/streamline doctors appointments. Push notifications that can be answered by the user within the notification. Notifications and texts should appear after periods of no app use, e.g. 1-2 weeks, and in…
		Motivation	Have step-by-step what is supposed to happen from hospital discharge, motivate people to keep referring to the app for this information. Habit formation is supported by the immediacy of an app. Tracking changes over time makes users want to continue using app. Keep topics positive so users feel better after using the app. Keep topics relevant - many current apps are USA based and are not as relev…
101	App use	Features	Need to cater for people going back to training and those who need to start training. Knowing % of users progress on goals for each activity is interesting. Diet and exercise most likely to be used. Should have a feature to upload favourite heart healthy recipe. Breakdown of food nutrients is important because many online resources are based on standards from the USA. Journalling is a good featur…
		Functions	Artificial intelligence chatbot function can be predominantly used when contact with a health professional isn't an option or to tell the person to visit a health professional for personal advice. Receiving some general information from a chatbot is better than nothing, especially if it suggests the user should see a professional. Goal setting functions: provide tickboxes for acheived goals throu…
51	Engagement	Competition	Unsure about whether they will compete, perhaps rather a game than a competition. Would like to compete against themselves. Might compete out of sheer curiosity. Should have participation goals rather than specific outcome goals like step count amount. Potetially adding a bakeoff which also serve to share recipes, otherwise don't need to add more competition. Competition can demotivate people in …
		Gamification	Should be able to unlock different levels, unlock rewards, similar to a carrot/stick activities. For smoking/alcohol can add a game they can play to distract themselves from thinking about smoking/drinking, or for nerves when going into hospital - the game snake might work. If the user is consistent wide-spread user of the app you can earn a certain level such as "guru" which is displayed on the …
		Rewards	Medibank app is a good example of rewards system, get % off certain brands based on points you earn from achieving your goals. Opportunity to attend a relevant health conference. Medals can be a bit childish perhaps change to emojis. Make rewards relatively achievable when working together with a buddy so that both are able to achieve these goals if they decide to. Reward can be specialised help …
22	Suggestions	Added content	Should emphasise separating conditions/comorbidities and known causes for these vs what is happening in the physical environment, such as temperature/weather of the environment and its affect on the heart. Add a general feedback tab for user feedback on app. Add section for contacts - resources and contact numbers to call, emergency contacts for each user. Add diabetes section where user can ente…
		Technical changes	App size should not be too large or take up much space on phone - sync with the cloud to minimise storage space. Make text bolder and larger and a contrasting colour where they can stand out more. Sync with the phone's calendar system, enter appointments into app and it migrates to calendar app (sync one way, or else app not correctly determine which heart events to sync to app). Share calender w…
	Clinicians
39	Theme	Involve health professionals	System can provide app output to nurses in consultation with patients so they can see at a glance the patients' progress. Add specialists followups to the patients' roadmap. Nurse or health professional aligned with the app can call the patient through the app for a checkup. Should introduce app to patients during or near the end of cardiac rehab - can make other patients that they have gotten to…
		Likelihood of app use	Would choose to use this app because of the many features it has to offer. Very comprehensive design that is advanced and will be helpful to patients.
		Technical app development	Consider if data will be needed to count daily steps. Some people will walk without their phone, could encourage external tracker like a smartwatch. Change the order of the display so that more unique features of the app (my plan, social outreach) shows at the top and is highlighted most. Set priorities for what the patient wants to focus on. Set personalising questions in the beginning and then …
33	Novelty effect	Foster engagement	Competition can help some patients, just be careful that users do not shame each other for not achieving their goals. Comparison to the app Strava, where you can add friends and see their activitiy levels, where they have walked, how often they walk etc. With a leaderboard, can feel disappointed to lose places. Can implement a system where the user gains a medal/reward for moving up on the leader…
		Lifestyle	Make their experience into a journey, so they know its not something to do for two weeks and then resume old habits. Make a guideline on what is expected at each stage of this journey, e.g. 1 month post-MI, 6 months post-MI etc. Could have levels in the application that they should aim to progress through, starting as a beginner. Users stopping using the application could be a marker of success b…
24	Concerns	Interest and Motivation	Use depends on how motivated they are at the beginning of this journey. 6 months after rehab, most patients stop doing the healthy behaviours they had begun. Linking with a good GP to support them to continue behaviour change will help. Have a healthcare team available to present content and videos not elsewise available online to maintain interest in app.
		Superfluous	Some will use more elements of the app than others, but nothing should be removed because each element is useful to different users. Not overwhelming. Should keep track of how much time users spend on each page and how often it is accessed, then refine the app from this result. Be careful about adding too much, especially with manual input. Food manual input can be too time-consuming, would be go…
		Transition to technology	Difficult to transition to technology initially. In-person professionals can run groups of 30, but online only around 8 because of some technical issues with patient system setup. Some patients are not at all interested in virtual care. With zoom sessions, often the same patients attended, there was a lack of new attendees. Technology transition will be mixed - some seniors have embraced it and o…
